# Supplementary material for: In Vivo Safety Characterization of Injectable Amidated TEMPO-Oxidized Cellulose Nanofiber Hydrogel Vaccine Formulations in Farmed Atlantic Salmon (Salmo salar L.)
Source: Vaccines (Basel). 2026 Mar 31;14(4):313. doi: 10.3390/vaccines14040313 (PMC13120112; doi:10.3390/vaccines14040313)
Supplement: Supplementary file 1 [file vaccines-14-00313-s001.zip]

Archive with 1 entries (1 files):
- vaccines-4161027-supplementary.pdf
